# Supplementary material for: Dissecting the causal relationship between neuroticism and osteoarthritis: a univariable and multivariable Mendelian randomization study
Source: Front Psychiatry. 2024 Mar 8;15:1333528. doi: 10.3389/fpsyt.2024.1333528 (PMC10957734; doi:10.3389/fpsyt.2024.1333528)
Supplement: Supplementary Table 1 — The genetics instruments of neuroticism for the MR analysis with knee and hip OA. [file Table_1.xlsx]

## Sheet: Sheet1
Table S1. The genetics instruments of neuroticism for the MR analysis with knee and hip OA
outcome	SNP	EA	OA	beta.exposure	beta.outcome	se.exposure	se.outcome
Knee OA	rs10455007	C	A	-0.035297	-0.0172	0.0056489	0.0096
Knee OA	rs10457809	T	C	0.031524	-0.001	0.0055964	0.0093
Knee OA	rs10497655	C	T	-0.03172	-0.0032	0.0055758	0.0099
Knee OA	rs1050846	A	G	-0.031983	-0.0247	0.0056288	0.0094
Knee OA	rs10757410	C	T	-0.035061	0.0011	0.0056377	0.0096
Knee OA	rs10959926	C	T	-0.041389	-0.0138	0.0055145	0.0113
Knee OA	rs11068870	C	A	0.031666	0.0052	0.005646	0.0128
Knee OA	rs11082011	T	C	-0.047133	-0.0124	0.0056933	0.0099
Knee OA	rs11090045	A	G	0.039957	-0.0067	0.0055799	0.0102
Knee OA	rs1109451	A	G	-0.031803	0.0056	0.0055939	0.0096
Knee OA	rs11605020	A	G	0.031822	-0.0034	0.0056048	0.0094
Knee OA	rs1282545	C	T	0.03487	0.015	0.0056205	0.0094
Knee OA	rs12896360	C	A	0.040739	0.0178	0.005607	0.01
Knee OA	rs13226841	C	T	0.039546	-0.0172	0.0056143	0.0093
Knee OA	rs1422192	A	G	0.034587	0.0111	0.0057392	0.0128
Knee OA	rs1542212	G	T	0.038547	0.0034	0.0055875	0.0095
Knee OA	rs169235	G	A	0.033031	0.0059	0.0056122	0.0108
Knee OA	rs17508548	G	T	0.036185	-0.0006	0.0057344	0.0142
Knee OA	rs17522826	A	G	0.033921	0.0035	0.0055833	0.012
Knee OA	rs1870293	C	T	0.035635	0.0007	0.0056333	0.0096
Knee OA	rs2042555	A	G	0.039164	0.0134	0.0055916	0.0094
Knee OA	rs2071754	T	C	-0.038319	-0.0064	0.0057154	0.0116
Knee OA	rs2149351	G	T	-0.035437	-0.0095	0.0055438	0.0108
Knee OA	rs2244497	T	C	0.031228	-0.0022	0.0056524	0.0097
Knee OA	rs2269426	A	G	0.037762	-0.0075	0.0055953	0.0097
Knee OA	rs2380937	C	T	-0.035732	-0.0225	0.0055844	0.0095
Knee OA	rs2678897	A	G	0.032999	0.0007	0.0055896	0.0095
Knee OA	rs297346	G	A	-0.031816	-0.011	0.0056023	0.0097
Knee OA	rs3785232	T	C	0.032548	-0.0003	0.0055886	0.01
Knee OA	rs4140799	A	G	-0.033127	-0.0095	0.0056039	0.0093
Knee OA	rs4362360	C	T	-0.032966	0.0052	0.0056526	0.0093
Knee OA	rs4585149	C	T	0.030585	-0.0105	0.0055495	0.0121
Knee OA	rs4653218	C	T	-0.038068	-0.0066	0.0056111	0.0094
Knee OA	rs4673866	G	A	0.032568	0.0181	0.0056941	0.0134
Knee OA	rs4841306	T	C	-0.037486	0.0015	0.0056034	0.0107
Knee OA	rs4899292	G	A	0.031143	0.0014	0.0055739	0.0097
Knee OA	rs4911448	T	C	0.031661	0.0279	0.0056212	0.0121
Knee OA	rs496939	G	A	0.034727	0.0102	0.0055986	0.0093
Knee OA	rs56403421	C	A	0.03675	0.0089	0.0055758	0.0099
Knee OA	rs59143394	G	A	0.031861	0.0028	0.0056759	0.0102
Knee OA	rs60668206	T	C	0.030238	0.0056	0.0055416	0.0116
Knee OA	rs6476086	G	A	-0.032466	-0.0078	0.0056448	0.0104
Knee OA	rs6606710	C	T	0.037417	0.0145	0.0056155	0.0098
Knee OA	rs7107356	G	A	0.039555	0.0041	0.0055923	0.0093
Knee OA	rs7111031	A	C	0.044796	0.0228	0.0055859	0.0096
Knee OA	rs7175083	C	T	-0.034027	0.0107	0.0055905	0.0093
Knee OA	rs7502590	G	A	-0.0371	0.0076	0.0055642	0.013
Knee OA	rs7567451	T	G	0.032477	0.016	0.0057035	0.0105
Knee OA	rs7578651	C	T	0.030648	0.0173	0.0055918	0.0093
Knee OA	rs76064345	G	T	0.030503	0.0073	0.00549	0.0206
Knee OA	rs7696796	A	G	0.038673	0.0077	0.0056819	0.0108
Knee OA	rs77484855	G	T	0.030473	0.0364	0.005491	0.0176
Knee OA	rs77804065	T	C	0.057242	-0.0055	0.0055267	0.0112
Knee OA	rs802425	T	C	-0.032848	0.0015	0.0056251	0.0094
Knee OA	rs8063603	A	G	-0.032168	0.0015	0.0057173	0.01
Knee OA	rs860626	G	T	-0.032304	-0.0053	0.0056439	0.0103
Knee OA	rs877995	A	G	0.032509	0.0058	0.0055878	0.0118
Knee OA	rs895941	C	A	0.037512	0.0062	0.0056427	0.0102
Knee OA	rs9398586	G	A	0.03467	0.0249	0.0056479	0.0138
Knee OA	rs9572015	A	G	0.033687	-0.0027	0.005563	0.0099
Hip OA	rs10455007	C	A	-0.035297	0.0009	0.0056489	0.0121
Hip OA	rs10457809	T	C	0.031524	-0.0045	0.0055964	0.0117
Hip OA	rs10497655	C	T	-0.03172	-0.01	0.0055758	0.0125
Hip OA	rs1050846	A	G	-0.031983	-0.0121	0.0056288	0.0119
Hip OA	rs10757410	C	T	-0.035061	0.0141	0.0056377	0.012
Hip OA	rs10959926	C	T	-0.041389	-0.0049	0.0055145	0.0142
Hip OA	rs11068870	C	A	0.031666	-0.0365	0.005646	0.0161
Hip OA	rs11082011	T	C	-0.047133	0.0127	0.0056933	0.0124
Hip OA	rs11090045	A	G	0.039957	-0.0039	0.0055799	0.0128
Hip OA	rs1109451	A	G	-0.031803	-0.0087	0.0055939	0.012
Hip OA	rs11605020	A	G	0.031822	-0.0103	0.0056048	0.0118
Hip OA	rs11759026	G	A	-0.031082	0.0024	0.0056151	0.0139
Hip OA	rs1282545	C	T	0.03487	-0.0249	0.0056205	0.0118
Hip OA	rs12896360	C	A	0.040739	-0.0072	0.005607	0.0125
Hip OA	rs13226841	C	T	0.039546	-0.0019	0.0056143	0.0116
Hip OA	rs13239186	T	C	0.035111	-0.0219	0.0055773	0.0127
Hip OA	rs1422192	A	G	0.034587	0.0233	0.0057392	0.016
Hip OA	rs1542212	G	T	0.038547	-0.023	0.0055875	0.012
Hip OA	rs169235	G	A	0.033031	0.0255	0.0056122	0.0135
Hip OA	rs17508548	G	T	0.036185	0.0328	0.0057344	0.0178
Hip OA	rs17522826	A	G	0.033921	0.0308	0.0055833	0.015
Hip OA	rs1870293	C	T	0.035635	0.0009	0.0056333	0.0121
Hip OA	rs2042555	A	G	0.039164	0.01	0.0055916	0.0119
Hip OA	rs2071754	T	C	-0.038319	-0.0151	0.0057154	0.0145
Hip OA	rs2149351	G	T	-0.035437	0.0064	0.0055438	0.0136
Hip OA	rs2244497	T	C	0.031228	-0.0146	0.0056524	0.0122
Hip OA	rs2269426	A	G	0.037762	-0.0262	0.0055953	0.0121
Hip OA	rs2380937	C	T	-0.035732	-0.0206	0.0055844	0.0119
Hip OA	rs2678897	A	G	0.032999	0.014	0.0055896	0.012
Hip OA	rs34862781	A	G	-0.041242	0.0211	0.0056308	0.0118
Hip OA	rs3785232	T	C	0.032548	0.0037	0.0055886	0.0125
Hip OA	rs3793577	G	A	0.032741	0.0045	0.005579	0.0118
Hip OA	rs4140799	A	G	-0.033127	0.0118	0.0056039	0.0117
Hip OA	rs4362360	C	T	-0.032966	-0.0082	0.0056526	0.0117
Hip OA	rs4585149	C	T	0.030585	-0.0231	0.0055495	0.0152
Hip OA	rs4653218	C	T	-0.038068	-0.0068	0.0056111	0.0118
Hip OA	rs4673866	G	A	0.032568	0.0193	0.0056941	0.0169
Hip OA	rs4841306	T	C	-0.037486	-0.0039	0.0056034	0.0135
Hip OA	rs4899292	G	A	0.031143	-0.0073	0.0055739	0.0122
Hip OA	rs4911448	T	C	0.031661	0.014	0.0056212	0.0152
Hip OA	rs496939	G	A	0.034727	-0.0211	0.0055986	0.0117
Hip OA	rs56403421	C	A	0.03675	0.0099	0.0055758	0.0124
Hip OA	rs59143394	G	A	0.031861	0.0021	0.0056759	0.0128
Hip OA	rs60150206	A	G	0.038299	-0.0467	0.0055872	0.0205
Hip OA	rs60668206	T	C	0.030238	-0.0096	0.0055416	0.0145
Hip OA	rs6476086	G	A	-0.032466	-0.0069	0.0056448	0.0131
Hip OA	rs6479494	G	A	0.031329	0.02	0.0057252	0.017
Hip OA	rs6606710	C	T	0.037417	-0.0081	0.0056155	0.0122
Hip OA	rs7107356	G	A	0.039555	0.0053	0.0055923	0.0116
Hip OA	rs7111031	A	C	0.044796	0.0099	0.0055859	0.0121
Hip OA	rs7175083	C	T	-0.034027	-0.0003	0.0055905	0.0117
Hip OA	rs7502590	G	A	-0.0371	-0.0158	0.0055642	0.0164
Hip OA	rs7567451	T	G	0.032477	0.0043	0.0057035	0.0132
Hip OA	rs7578651	C	T	0.030648	-0.0018	0.0055918	0.0117
Hip OA	rs76064345	G	T	0.030503	0.0121	0.00549	0.0258
Hip OA	rs7696796	A	G	0.038673	-0.002	0.0056819	0.0135
Hip OA	rs77484855	G	T	0.030473	0.0495	0.005491	0.022
Hip OA	rs802425	T	C	-0.032848	-0.0057	0.0056251	0.0118
Hip OA	rs8063603	A	G	-0.032168	-0.0009	0.0057173	0.0126
Hip OA	rs860626	G	T	-0.032304	0.0003	0.0056439	0.0129
Hip OA	rs877995	A	G	0.032509	-0.0217	0.0055878	0.0148
Hip OA	rs895941	C	A	0.037512	0.012	0.0056427	0.0128
Hip OA	rs9398586	G	A	0.03467	-0.0003	0.0056479	0.0174
Hip OA	rs9572015	A	G	0.033687	-0.0177	0.005563	0.0125
