# Supplementary material for: Dissecting the causal relationship between neuroticism and osteoarthritis: a univariable and multivariable Mendelian randomization study
Source: Front Psychiatry. 2024 Mar 8;15:1333528. doi: 10.3389/fpsyt.2024.1333528 (PMC10957734; doi:10.3389/fpsyt.2024.1333528)
Supplement: Supplementary Table 2 — The causal effects of osteoarthritis on neuroticism IVW: Inverse variance weighted; OR: odds ratio. [file Table_2.xlsx]

## Sheet: Sheet1
Table S2. The causal effects of osteoarthritis on neuroticism
Exposure	Outcome	nSNP	Method	OR (95%CI)	P
Knee osteoarthritis	Neuroticism	4	IVW	0.956 (0.87-1.05)	0.35
Knee osteoarthritis	Neuroticism	4	Weighted median	0.98 (0.877-1.095)	0.72
Knee osteoarthritis	Neuroticism	4	MR Egger	0.36 (0.052-2.492)	0.41
Hip osteoarthritis	Neuroticism	22	IVW	1.007 (0.958-1.058)	0.78
Hip osteoarthritis	Neuroticism	22	Weighted median	0.991 (0.96-1.023)	0.57
Hip osteoarthritis	Neuroticism	22	MR Egger	0.998 (0.883-1.128)	0.98
IVW: Inverse variance weighted; OR: odds ratio
